# Supplementary material for: Development and Validation of a Method for Determination of 43 Antimicrobial Drugs in Western-Style Pork Products by UPLC-MS/MS with the Aid of Experimental Design
Source: Molecules. 2022 Nov 28;27(23):8283. doi: 10.3390/molecules27238283 (PMC9739473; doi:10.3390/molecules27238283)
Supplement: Supplementary file 1 [file molecules-27-08283-s001.zip]

Archive with 1 entries (1 files):
- molecules-2041364-supplementary.pdf
